# Supplementary material for: The Gut Microbiome in Depression and Potential Benefit of Prebiotics, Probiotics and Synbiotics: A Systematic Review of Clinical Trials and Observational Studies
Source: Int J Mol Sci. 2022 Apr 19;23(9):4494. doi: 10.3390/ijms23094494 (PMC9101152; doi:10.3390/ijms23094494)
Supplement: Supplementary file 1 [file ijms-23-04494-s001.zip]

Archive with 1 entries (1 files):
- ijms-1639751-supplementary.pdf
